# Supplementary material for: Behavioral Correlates of COVID-19 Worry: Stigma, Knowledge, and News Source
Source: Int J Environ Res Public Health. 2021 Oct 30;18(21):11436. doi: 10.3390/ijerph182111436 (PMC8583421; doi:10.3390/ijerph182111436)
Supplement: Supplementary file 1 [file ijerph-18-11436-s001.zip]

Archive with 1 entries (1 files):
- ijerph-1435765-supplementary.pdf
